# Supplementary material for: Association Between Indole-3-Pyruvic Acid and Change in Fat-Free Mass Relative to Weight Loss in Patients Undergoing Sleeve Gastrectomy
Source: Metabolites. 2024 Aug 11;14(8):444. doi: 10.3390/metabo14080444 (PMC11356315; doi:10.3390/metabo14080444)
Supplement: Supplementary file 1 [file metabolites-14-00444-s001.zip]

Archive with 1 entries (1 files):
- metabolites-3113145-supplementary.pdf
